# Supplementary material for: Suitability Analysis and Projected Climate Change Impact on Banana and Coffee Production Zones in Nepal
Source: PLoS One. 2016 Sep 30;11(9):e0163916. doi: 10.1371/journal.pone.0163916 (PMC5045210; doi:10.1371/journal.pone.0163916)
Supplement: S1 Dataset — (TXT) [file pone.0163916.s001.txt]

CROP	VDC_NAME	DISTRICT	LONGITUDE	LATITUDE
Banana	Bangla	Arghakhanchi	83.162430	27.979230
Banana	Balkot	Arghakhanchi	83.243950	27.958470
Banana	Bageswari	Banke	81.573160	28.129560
Banana	Nijgadh	Bara	85.177840	27.186370
Banana	Rajapur	Bardiya	81.112600	28.435650
Banana	Daulatpur	Bardiya	81.148180	28.485010
Banana	Neulapur	Bardiya	81.322060	28.441490
Banana	GulariyaN.P.	Bardiya	81.338160	28.230850
Banana	Magaragadi	Bardiya	81.410060	28.339790
Banana	Tathali	Bhaktapur	85.500720	27.678830
Banana	Meghauli	Chitawan	84.178880	27.563230
Banana	Meghauli	Chitawan	84.231730	27.606470
Banana	Meghauli	Chitawan	84.241900	27.580750
Banana	Meghauli	Chitawan	84.249220	27.581830
Banana	Dibyanagar	Chitawan	84.257520	27.590520
Banana	Sukranagar	Chitawan	84.262470	27.581470
Banana	Dibyanagar	Chitawan	84.264120	27.614800
Banana	Dibyanagar	Chitawan	84.272200	27.617620
Banana	Dibyanagar	Chitawan	84.272420	27.609580
Banana	Dibyanagar	Chitawan	84.273130	27.613420
Banana	Sukranagar	Chitawan	84.309670	27.597580
Banana	Saradanagar	Chitawan	84.338440	27.655470
Banana	Saradanagar	Chitawan	84.339640	27.659670
Banana	Mangalpur	Chitawan	84.349920	27.646080
Banana	Mangalpur	Chitawan	84.357690	27.689610
Banana	Mangalpur	Chitawan	84.376330	27.660640
Banana	Gitanagar	Chitawan	84.407250	27.639660
Banana	BharatpurN.P.	Chitawan	84.418170	27.637750
Banana	Kabilas	Chitawan	84.436820	27.812630
Banana	Kabilas	Chitawan	84.440440	27.784580
Banana	Kabilas	Chitawan	84.448330	27.818710
Banana	BharatpurN.P.	Chitawan	84.451970	27.730080
Banana	BharatpurN.P.	Chitawan	84.453920	27.659000
Banana	Kabilas	Chitawan	84.469800	27.798020
Banana	Kabilas	Chitawan	84.476230	27.756060
Banana	Jutpani	Chitawan	84.486400	27.686180
Banana	Jutpani	Chitawan	84.491600	27.681620
Banana	Jutpani	Chitawan	84.494600	27.687220
Banana	Jutpani	Chitawan	84.499250	27.687600
Banana	Jutpani	Chitawan	84.506270	27.689280
Banana	Jutpani	Chitawan	84.509720	27.683480
Banana	Jutpani	Chitawan	84.510400	27.675570
Banana	RatnanagarN.P.	Chitawan	84.511220	27.639080
Banana	RatnanagarN.P.	Chitawan	84.512200	27.645050
Banana	Jutpani	Chitawan	84.514950	27.675370
Banana	RatnanagarN.P.	Chitawan	84.515920	27.650080
Banana	RatnanagarN.P.	Chitawan	84.521220	27.640900
Banana	RatnanagarN.P.	Chitawan	84.522370	27.655700
Banana	Jutpani	Chitawan	84.523750	27.663720
Banana	RatnanagarN.P.	Chitawan	84.528770	27.648130
Banana	Jutpani	Chitawan	84.529650	27.669720
Banana	Pithuwa	Chitawan	84.535720	27.671230
Banana	Pithuwa	Chitawan	84.536430	27.663550
Banana	ChandiBhanjyang	Chitawan	84.538600	27.829160
Banana	Pithuwa	Chitawan	84.540500	27.662750
Banana	Chainpur	Chitawan	84.549000	27.619600
Banana	Khairahani	Chitawan	84.551440	27.585890
Banana	ChandiBhanjyang	Chitawan	84.560050	27.851760
Banana	Darechok	Chitawan	84.614170	27.872580
Banana	Darechok	Chitawan	84.618640	27.867450
Banana	Darechok	Chitawan	84.630410	27.867730
Banana	Darechok	Chitawan	84.661290	27.841080
Banana	Royal Chitawan Natio	Chitawan	84.688300	27.566800
Banana	Narayanpur	Dang	82.395280	28.023870
Banana	Jogimara	Dhading	84.705350	27.802870
Banana	Dhussa	Dhading	84.737250	27.797630
Banana	Benighat	Dhading	84.752100	27.801790
Banana	Benighat	Dhading	84.791310	27.806390
Banana	Benighat	Dhading	84.810150	27.814050
Banana	Benighat	Dhading	84.819460	27.805380
Banana	Kumpur	Dhading	84.838980	27.811910
Banana	Gajuri	Dhading	84.858190	27.804800
Banana	Gajuri	Dhading	84.864610	27.799810
Banana	Gajuri	Dhading	84.876280	27.798130
Banana	Gajuri	Dhading	84.889120	27.805850
Banana	Pida	Dhading	84.906220	27.733770
Banana	Pida	Dhading	84.907970	27.802390
Banana	Pida	Dhading	84.913970	27.806490
Banana	Pida	Dhading	84.949630	27.812490
Banana	Baireni	Dhading	84.962340	27.809000
Banana	Kalleri	Dhading	84.963600	27.818320
Banana	Kalleri	Dhading	84.977630	27.800340
Banana	Baireni	Dhading	84.989340	27.799960
Banana	Baireni	Dhading	85.010670	27.788020
Banana	Baireni	Dhading	85.014070	27.782340
Banana	Bhumesthan	Dhading	85.036510	27.766810
Banana	Bhumesthan	Dhading	85.043900	27.752580
Banana	Bhumesthan	Dhading	85.050280	27.747450
Banana	Goganpani	Dhading	85.067770	27.753520
Banana	Thakre	Dhading	85.087130	27.744280
Banana	Thakre	Dhading	85.103780	27.729170
Banana	Kewalpur	Dhading	85.103850	27.762870
Banana	Kewalpur	Dhading	85.124650	27.742480
Banana	Thakre	Dhading	85.125820	27.726390
Banana	Naubise	Dhading	85.137630	27.710220
Banana	Naubise	Dhading	85.145300	27.718050
Banana	Naubise	Dhading	85.158080	27.712530
Banana	Naubise	Dhading	85.168830	27.721480
Banana	Naubise	Dhading	85.182420	27.722270
Banana	Ghorlikharka	Dhankuta	87.258550	27.098720
Banana	Belhara	Dhankuta	87.311600	26.966610
Banana	DipayalSilgadhiN.P.	Doti	80.942920	29.260740
Banana	Chyngli	Gorkha	84.427060	27.950700
Banana	Deurali	Gorkha	84.487630	27.925780
Banana	Deurali	Gorkha	84.489410	27.925520
Banana	Manakamana	Gorkha	84.591690	27.882340
Banana	Manakamana	Gorkha	84.597760	27.875130
Banana	Makaising	Gorkha	84.638960	27.866460
Banana	Bhumlichok	Gorkha	84.669490	27.816360
Banana	Ghyalchok	Gorkha	84.694430	27.808230
Banana	Ghyalchok	Gorkha	84.711410	27.805100
Banana	Ghyalchok	Gorkha	84.738460	27.816620
Banana	Ghyalchok	Gorkha	84.748870	27.814230
Banana	Ghyalchok	Gorkha	84.773010	27.811510
Banana	Ghyalchok	Gorkha	84.773780	27.807850
Banana	Hastichaur	Gulmi	83.227180	28.123260
Banana	Chisapani	Ilam	87.875290	26.817860
Banana	PhikalBazar	Ilam	88.074330	26.884760
Banana	DamakN.P.	Jhapa	87.667610	26.619390
Banana	Topgachchi	Jhapa	87.758440	26.645860
Banana	Dangibari	Jhapa	87.924720	26.571430
Banana	Gherabari	Jhapa	87.945580	26.419390
Banana	Khudunabari	Jhapa	87.956560	26.734150
Banana	Garamani	Jhapa	87.971010	26.590980
Banana	Arjundhara	Jhapa	87.987860	26.674170
Banana	Haldibari	Jhapa	88.008930	26.572670
Banana	Budhabare	Jhapa	88.013100	26.723350
Banana	Sanischare	Jhapa	88.018120	26.695970
Banana	Prithivinagar	Jhapa	88.064530	26.479930
Banana	BhadrapurN.P.	Jhapa	88.071360	26.559820
Banana	Maheshpur	Jhapa	88.084740	26.457120
Banana	Malakheti	Kailali	80.544230	28.826360
Banana	Phulbari	Kailali	80.736570	28.592870
Banana	Gadariya	Kailali	80.753400	28.653190
Banana	Chaumala	Kailali	80.767030	28.758580
Banana	Dansinhapur	Kailali	81.050310	28.445510
Banana	Munuwa	Kailali	81.077370	28.551640
Banana	TikapurN.P.	Kailali	81.114900	28.503010
Banana	TikapurN.P.	Kailali	81.129430	28.509530
Banana	MahendranagarN.P.	Kanchanpur	80.189290	28.957140
Banana	Suda	Kanchanpur	80.218540	28.997110
Banana	Daijee	Kanchanpur	80.291250	28.983130
Banana	Sreepur	Kanchanpur	80.381850	28.705560
Banana	Dekhatbhuli	Kanchanpur	80.415000	28.856030
Banana	Tribhuwanbast	Kanchanpur	80.467240	28.649260
Banana	Pumdibhumdi	Kaski	83.915720	28.197930
Banana	Pumdibhumdi	Kaski	83.936370	28.192180
Banana	Pumdibhumdi	Kaski	83.941930	28.194760
Banana	TukuchaNala	Kavrepalanchok	85.498930	27.664650
Banana	TukuchaNala	Kavrepalanchok	85.508320	27.681320
Banana	MahadevsthanMandan	Kavrepalanchok	85.603720	27.723520
Banana	MahadevsthanMandan	Kavrepalanchok	85.605580	27.730130
Banana	MahadevsthanMandan	Kavrepalanchok	85.606250	27.728400
Banana	MahadevsthanMandan	Kavrepalanchok	85.606470	27.719080
Banana	MahadevsthanMandan	Kavrepalanchok	85.614030	27.714750
Banana	Panchkhal	Kavrepalanchok	85.614220	27.629020
Banana	Panchkhal	Kavrepalanchok	85.616780	27.625450
Banana	HokseBazar	Kavrepalanchok	85.629330	27.651620
Banana	Panchkhal	Kavrepalanchok	85.625120	27.656500
Banana	JaisithokMandan	Kavrepalanchok	85.626020	27.688320
Banana	JaisithokMandan	Kavrepalanchok	85.626750	27.684930
Banana	JaisithokMandan	Kavrepalanchok	85.638880	27.669020
Banana	JaisithokMandan	Kavrepalanchok	85.643970	27.671130
Banana	JaisithokMandan	Kavrepalanchok	85.641920	27.668620
Banana	JaisithokMandan	Kavrepalanchok	85.647600	27.678980
Banana	JaisithokMandan	Kavrepalanchok	85.649200	27.677330
Banana	HokseBazar	Kavrepalanchok	85.670070	27.653620
Banana	JyamdiMandan	Kavrepalanchok	85.677920	27.650200
Banana	Dolalghat	Kavrepalanchok	85.705850	27.636270
Banana	Dolalghat	Kavrepalanchok	85.707380	27.639520
Banana	Dolalghat	Kavrepalanchok	85.708420	27.630770
Banana	Bhumlutar	Kavrepalanchok	85.759580	27.639780
Banana	Dharmapur	Mahottari	85.871140	26.820440
Banana	Churiyamai	Makwanpur	85.037530	27.389890
Banana	Daman	Makwanpur	85.085010	27.625190
Banana	Sundarpur	Morang	87.335830	26.658130
Banana	Sisawanijahada	Morang	87.349740	26.458250
Banana	Indrapur	Morang	87.399470	26.667630
Banana	Dangihat	Morang	87.443290	26.631360
Banana	Dangihat	Morang	87.452950	26.647160
Banana	Bahuni	Morang	87.471580	26.601500
Banana	Keroun	Morang	87.476670	26.605140
Banana	Keroun	Morang	87.479720	26.583280
Banana	Keroun	Morang	87.499010	26.622590
Banana	Jante	Morang	87.557470	26.759760
Banana	Itahara	Morang	87.611050	26.545480
Banana	Sijuwa	Morang	87.616640	26.500560
Banana	Sijuwa	Morang	87.630340	26.483490
Banana	Madhumalla	Morang	87.677780	26.754420
Banana	Sunwal	Nawalparasi	83.644720	27.610910
Banana	Amraut	Nawalparasi	83.656260	27.545890
Banana	Makar	Nawalparasi	83.788170	27.557270
Banana	Makar	Nawalparasi	83.818570	27.533840
Banana	Prasauni	Nawalparasi	83.991160	27.572270
Banana	Tamasariya	Nawalparasi	84.025390	27.598170
Banana	Agryouli	Nawalparasi	84.094370	27.623620
Banana	Agryouli	Nawalparasi	84.097450	27.630180
Banana	Shivmandir	Nawalparasi	84.127430	27.651700
Banana	Dibyapuri	Nawalparasi	84.205880	27.673810
Banana	Rajahar	Nawalparasi	84.233950	27.668230
Banana	Rajahar	Nawalparasi	84.239640	27.679310
Banana	Amarapuri	Nawalparasi	84.253920	27.686560
Banana	Amarapuri	Nawalparasi	84.275680	27.686260
Banana	Mukundapur	Nawalparasi	84.278730	27.682410
Banana	Mukundapur	Nawalparasi	84.292300	27.692000
Banana	Mukundapur	Nawalparasi	84.296640	27.705380
Banana	Mukundapur	Nawalparasi	84.320140	27.692180
Banana	Mukundapur	Nawalparasi	84.324910	27.699200
Banana	Gaidakot	Nawalparasi	84.358540	27.707980
Banana	Gaidakot	Nawalparasi	84.368650	27.706660
Banana	Gaidakot	Nawalparasi	84.372660	27.703800
Banana	Gaidakot	Nawalparasi	84.388730	27.711090
Banana	Duipipal	Nuwakot	85.085730	27.822320
Banana	KhadagBhanjyang	Nuwakot	85.114550	27.873380
Banana	BidurN.P.	Nuwakot	85.142140	27.930150
Banana	Dobhan	Palpa	83.463040	27.744750
Banana	Dobhan	Palpa	83.472590	27.745290
Banana	Dobhan	Palpa	83.480920	27.745760
Banana	Dobhan	Palpa	83.487440	27.746260
Banana	Dobhan	Palpa	83.497330	27.748560
Banana	Dobhan	Palpa	83.504410	27.751110
Banana	Dobhan	Palpa	83.507250	27.752100
Banana	Koldada	Palpa	83.518560	27.764510
Banana	Masyam	Palpa	83.522830	27.767020
Banana	TansenN.P.	Palpa	83.553280	27.856570
Banana	Darlamdanda	Palpa	83.630560	27.902040
Banana	Lumbini Development	Rupandehi	83.283920	27.475670
Banana	Tenuhawa	Rupandehi	83.284370	27.486390
Banana	Tenuhawa	Rupandehi	83.290510	27.491180
Banana	Khudabagar	Rupandehi	83.311540	27.492060
Banana	Kamahariya	Rupandehi	83.320220	27.492990
Banana	Kamahariya	Rupandehi	83.324440	27.493860
Banana	Kamahariya	Rupandehi	83.327310	27.495170
Banana	Kamahariya	Rupandehi	83.332670	27.499970
Banana	Gonaha	Rupandehi	83.343800	27.503060
Banana	Gonaha	Rupandehi	83.348760	27.505040
Banana	Kamahariya	Rupandehi	83.362110	27.505640
Banana	Gonaha	Rupandehi	83.371690	27.504620
Banana	Gonaha	Rupandehi	83.376980	27.503500
Banana	Gonaha	Rupandehi	83.381940	27.504500
Banana	HatiBangai	Rupandehi	83.395550	27.514120
Banana	HatiBangai	Rupandehi	83.400910	27.512750
Banana	SiddharthNagarN.P.	Rupandehi	83.410190	27.510590
Banana	SiddharthNagarN.P.	Rupandehi	83.417560	27.509370
Banana	SiddharthNagarN.P.	Rupandehi	83.426510	27.512970
Banana	SiddharthNagarN.P.	Rupandehi	83.442840	27.517550
Banana	SiddharthNagarN.P.	Rupandehi	83.457020	27.530210
Banana	Padsari	Rupandehi	83.461520	27.546000
Banana	Aanandaban	Rupandehi	83.463630	27.615890
Banana	Padsari	Rupandehi	83.465130	27.558370
Banana	ButawalN.P.	Rupandehi	83.465200	27.691390
Banana	ButawalN.P.	Rupandehi	83.466770	27.703710
Banana	ButawalN.P.	Rupandehi	83.469020	27.721650
Banana	Tikuligadh	Rupandehi	83.469750	27.574250
Banana	Aanandaban	Rupandehi	83.470660	27.633450
Banana	Madhbaliya	Rupandehi	83.470960	27.581720
Banana	Madhbaliya	Rupandehi	83.471650	27.589540
Banana	Karahiya	Rupandehi	83.473150	27.606560
Banana	Aanandaban	Rupandehi	83.473210	27.628960
Banana	Karahiya	Rupandehi	83.490970	27.621890
Banana	Gangoliya	Rupandehi	83.525840	27.561450
Banana	Devadaha	Rupandehi	83.570220	27.657970
Banana	Tikuliya	Saptari	86.512960	26.634670
Banana	Bhutahi	Saptari	86.601790	26.509860
Banana	Boriya	Saptari	86.713840	26.511850
Banana	Baramjhiya	Saptari	86.907960	26.602340
Banana	Mahankal	Sindhupalchok	85.495490	27.868330
Banana	Mahankal	Sindhupalchok	85.541750	27.879920
Banana	Haripur	Sunsari	86.982280	26.525740
Banana	Sripurjabdi	Sunsari	87.010120	26.539310
Banana	PaschimKasuha	Sunsari	87.062700	26.612210
Banana	Laukahi	Sunsari	87.073080	26.600730
Banana	PaschimKasuha	Sunsari	87.074220	26.611500
Banana	Narshinhatappu	Sunsari	87.117470	26.558780
Banana	Harinagar	Sunsari	87.119990	26.503380
Banana	Dumaraha	Sunsari	87.120460	26.660440
Banana	Narshinhatappu	Sunsari	87.125730	26.586840
Banana	Babiya	Sunsari	87.134650	26.587790
Banana	Madhyeharsahi	Sunsari	87.134690	26.471490
Banana	Gautampur	Sunsari	87.138310	26.506210
Banana	Gautampur	Sunsari	87.139970	26.517170
Banana	Babiya	Sunsari	87.142890	26.573840
Banana	Kaptanganj	Sunsari	87.157000	26.427600
Banana	Barahachhetra	Sunsari	87.170040	26.813300
Banana	Madhesa	Sunsari	87.196790	26.645840
Banana	Panchkanya	Sunsari	87.324150	26.767820
Banana	Malunga	Syangja	83.649520	27.918490
Banana	Malunga	Syangja	83.650010	27.919640
Banana	Malunga	Syangja	83.657790	27.917500
Banana	Jagatradevi	Syangja	83.658420	27.931360
Banana	Tindobate	Syangja	83.728660	27.970250
Banana	Tindobate	Syangja	83.733680	27.971510
Banana	Tindobate	Syangja	83.745050	27.971530
Banana	WalingN.P.	Syangja	83.755040	27.976080
Banana	WalingN.P.	Syangja	83.754130	27.977730
Banana	WalingN.P.	Syangja	83.762970	27.984950
Banana	Chhangchhangdi	Syangja	83.777560	28.011380
Banana	DarsingDahathum	Syangja	83.786280	28.037080
Banana	DarsingDahathum	Syangja	83.786870	28.028300
Banana	Khilungdeurali	Syangja	83.798760	28.050270
Banana	DarsingDahathum	Syangja	83.802020	28.054800
Banana	Khilungdeurali	Syangja	83.808910	28.060390
Banana	PutalibazarN.P.	Syangja	83.812340	28.063000
Banana	PutalibazarN.P.	Syangja	83.822480	28.066930
Banana	PutalibazarN.P.	Syangja	83.830420	28.075690
Banana	PutalibazarN.P.	Syangja	83.840740	28.081800
Banana	PutalibazarN.P.	Syangja	83.848880	28.085040
Banana	PutalibazarN.P.	Syangja	83.854910	28.085960
Banana	Arukharka	Syangja	83.872540	28.150440
Banana	PutalibazarN.P.	Syangja	83.874070	28.096700
Banana	PutalibazarN.P.	Syangja	83.878500	28.111100
Banana	Arukharka	Syangja	83.879930	28.154910
Banana	Arukharka	Syangja	83.887960	28.158300
Banana	Arukharka	Syangja	83.893940	28.184830
Banana	ByasN.P.	Tanahu	84.273210	27.982600
Banana	ByasN.P.	Tanahu	84.288900	27.987630
Banana	ByasN.P.	Tanahu	84.305050	27.986310
Banana	Ghansikuwa	Tanahu	84.316770	27.989150
Banana	Ghansikuwa	Tanahu	84.335420	27.987760
Banana	Ghansikuwa	Tanahu	84.345120	27.988340
Banana	Ghansikuwa	Tanahu	84.357530	27.979110
Banana	Ghansikuwa	Tanahu	84.389870	27.976810
Banana	Ghansikuwa	Tanahu	84.398470	27.973270
Banana	Ghansikuwa	Tanahu	84.405800	27.966880
Banana	Bandipur	Tanahu	84.409560	27.963370
Banana	Bandipur	Tanahu	84.414530	27.953430
Banana	Bandipur	Tanahu	84.434530	27.946930
Banana	Devghat	Tanahu	84.437330	27.820010
Banana	Chhimkeshwori	Tanahu	84.484080	27.828630
Banana	Anbukhaireni	Tanahu	84.500050	27.921680
Banana	Anbukhaireni	Tanahu	84.502170	27.911430
Banana	Chhimkeshwori	Tanahu	84.505880	27.824250
Banana	Chhimkeshwori	Tanahu	84.507570	27.840910
Banana	Anbukhaireni	Tanahu	84.528850	27.843750
Banana	Anbukhaireni	Tanahu	84.538270	27.836150
Banana	Tamfula	Terhathum	87.545940	27.125500
Coffee	Asurkot	Arghakhanchi	82.987901	27.998029
Coffee	Argha	Arghakhanchi	83.105050	28.008221
Coffee	Arghatos	Arghakhanchi	83.181010	28.015120
Coffee	Kimdanda	Arghakhanchi	83.084459	27.989420
Coffee	Nuwakot	Arghakhanchi	83.058474	27.956382
Coffee	Thulopokhari	Arghakhanchi	83.198010	27.999258
Coffee	Bhakunde	Baglung	83.615599	28.245396
Coffee	Chhisti	Baglung	83.581772	28.108907
Coffee	Kandebas	Baglung	83.379157	28.187072
Coffee	Gwalichaur	Baglung	83.237156	28.228933
Coffee	Mangalpur	Chitawan	84.349167	27.649200
Coffee	Fulbari	Chitawan	84.371050	27.640417
Coffee	Fulbari	Chitawan	84.375117	27.631317
Coffee	Fulbari	Chitawan	84.376317	27.635767
Coffee	BharatpurN.P.	Chitawan	84.390350	27.671600
Coffee	Jutpani	Chitawan	84.494317	27.679050
Coffee	Jutpani	Chitawan	84.499450	27.686750
Coffee	Jutpani	Chitawan	84.499467	27.686833
Coffee	Jutpani	Chitawan	84.499933	27.686250
Coffee	Jutpani	Chitawan	84.500700	27.686833
Coffee	Jutpani	Chitawan	84.504050	27.685483
Coffee	Jutpani	Chitawan	84.504917	27.681000
Coffee	Jutpani	Chitawan	84.514883	27.685517
Coffee	Jutpani	Chitawan	84.518067	27.690050
Coffee	Jutpani	Chitawan	84.518317	27.689167
Coffee	Jutpani	Chitawan	84.518383	27.689267
Coffee	Jutpani	Chitawan	84.518417	27.689283
Coffee	Jutpani	Chitawan	84.519900	27.700700
Coffee	Jutpani	Chitawan	84.523483	27.689783
Coffee	Shaktikhor	Chitawan	84.595900	27.749917
Coffee	Shaktikhor	Chitawan	84.596550	27.750083
Coffee	Shaktikhor	Chitawan	84.598000	27.750200
Coffee	Shaktikhor	Chitawan	84.599850	27.749467
Coffee	Shaktikhor	Chitawan	84.600067	27.752750
Coffee	Shaktikhor	Chitawan	84.600367	27.752667
Coffee	Shaktikhor	Chitawan	84.600433	27.750400
Coffee	Shaktikhor	Chitawan	84.600800	27.752783
Coffee	Shaktikhor	Chitawan	84.600817	27.752850
Coffee	Shaktikhor	Chitawan	84.601233	27.751767
Coffee	Shaktikhor	Chitawan	84.601317	27.748617
Coffee	Shaktikhor	Chitawan	84.601550	27.748033
Coffee	Shaktikhor	Chitawan	84.604917	27.725483
Coffee	Korak	Chitawan	84.683033	27.671800
Coffee	Korak	Chitawan	84.683100	27.671550
Coffee	Korak	Chitawan	84.683717	27.671333
Coffee	Korak	Chitawan	84.684000	27.671467
Coffee	Korak	Chitawan	84.684900	27.671400
Coffee	Korak	Chitawan	84.686833	27.668067
Coffee	Korak	Chitawan	84.686900	27.670900
Coffee	Korak	Chitawan	84.687333	27.670600
Coffee	Korak	Chitawan	84.688550	27.666950
Coffee	Nalang	Dhading	84.819779	27.872590
Coffee	Deurali	Gorkha	84.516960	27.941432
Coffee	Manakamana	Gorkha	84.586654	27.903820
Coffee	Chhoprak	Gorkha	84.592205	28.063973
Coffee	Taklung	Gorkha	84.620537	27.910664
Coffee	Kharibot	Gorkha	84.643221	28.192318
Coffee	Ghairung	Gorkha	84.656770	27.929543
Coffee	Tanglichok	Gorkha	84.680421	27.891071
Coffee	Baguwa	Gorkha	84.721377	28.032219
Coffee	Warpak	Gorkha	84.726939	28.212463
Coffee	MusikotKhalanga	Gulmi	83.257301	28.174743
Coffee	Birbas	Gulmi	83.306655	28.022357
Coffee	Badagaun	Gulmi	83.308876	28.128043
Coffee	Hardineta	Gulmi	83.349316	27.988748
Coffee	Pallikot	Gulmi	83.352393	28.040102
Coffee	Digam	Gulmi	83.362694	27.961114
Coffee	Digam	Gulmi	83.388567	27.983927
Coffee	Thanpati	Gulmi	83.414087	27.961349
Coffee	Namsaling	Ilam	87.976706	26.913359
Coffee	Sangrumba	Ilam	87.882794	26.882276
Coffee	Sarangkot	Kaski	83.948576	28.234871
Coffee	Valam	Kaski	84.009486	28.240621
Coffee	Mauja	Kaski	84.040889	28.254219
Coffee	Saimarang	Kaski	84.128447	28.242524
Coffee	Hansapur	Kaski	84.175588	28.186943
Coffee	Mijuredada	Kaski	84.193142	28.243940
Coffee	Chyamrangbesi	Kavrepalanchok	85.418954	27.451894
Coffee	Milche	Kavrepalanchok	85.429119	27.427302
Coffee	Saldhara	Kavrepalanchok	85.467022	27.422149
Coffee	DhulikhelN.P	Kavrepalanchok	85.553349	27.625103
Coffee	NayagaunDeupur	Kavrepalanchok	85.567991	27.706959
Coffee	RaviOpi	Kavrepalanchok	85.574826	27.647767
Coffee	Ghartichhap	Kavrepalanchok	85.599630	27.377614
Coffee	Panchkhal	Kavrepalanchok	85.609194	27.635072
Coffee	Foksingtar	Kavrepalanchok	85.621488	27.408200
Coffee	BanakhuChor	Kavrepalanchok	85.638683	27.362957
Coffee	JaisithokMandan	Kavrepalanchok	85.642010	27.681070
Coffee	Foksingtar	Kavrepalanchok	85.649302	27.403047
Coffee	HokseBazar	Kavrepalanchok	85.652181	27.647945
Coffee	ChandeniMandan	Kavrepalanchok	85.664638	27.702700
Coffee	Methinkot	Kavrepalanchok	85.669990	27.569693
Coffee	BanakhuChor	Kavrepalanchok	85.670967	27.374297
Coffee	JyamdiMandan	Kavrepalanchok	85.675380	27.668496
Coffee	Budhakhani	Kavrepalanchok	85.677800	27.413842
Coffee	Falatebhumlu	Kavrepalanchok	85.734692	27.618015
Coffee	SalleBhumlu	Kavrepalanchok	85.759730	27.609426
Coffee	MadanKundari	Kavrepalanchok	85.797473	27.522689
Coffee	KartikeDeurali	Kavrepalanchok	85.808140	27.550471
Coffee	PokhariChauri	Kavrepalanchok	85.810601	27.570178
Coffee	MajhiFeda	Kavrepalanchok	85.831883	27.590680
Coffee	NagreGagarche	Kavrepalanchok	85.865269	27.606408
Coffee	Malta	Lalitpur	85.261718	27.502319
Coffee	Pyutar	Lalitpur	85.278884	27.471272
Coffee	Bhattedanda	Lalitpur	85.290345	27.497615
Coffee	Ikudol	Lalitpur	85.312770	27.482225
Coffee	Asrang	Lalitpur	85.321546	27.458071
Coffee	Bukhel	Lalitpur	85.358958	27.496636
Coffee	Gimdi	Lalitpur	85.363883	27.437972
Coffee	Thuladurlung	Lalitpur	85.386728	27.445742
Coffee	Chandanpur	Lalitpur	85.416431	27.474598
Coffee	Chandreshwor	Lamjung	84.340713	28.168066
Coffee	Khudi	Lamjung	84.343128	28.299141
Coffee	Balungpani	Lamjung	84.357181	28.230794
Coffee	Kunchha	Lamjung	84.357300	28.138367
Coffee	Kunchha	Lamjung	84.357350	28.137850
Coffee	Kunchha	Lamjung	84.357600	28.137150
Coffee	Kunchha	Lamjung	84.357633	28.139400
Coffee	Kunchha	Lamjung	84.357700	28.138733
Coffee	Parewadada	Lamjung	84.359267	28.137400
Coffee	Besishahar	Lamjung	84.378900	28.233550
Coffee	Besishahar	Lamjung	84.379383	28.237567
Coffee	Gaunshahar	Lamjung	84.381441	28.200717
Coffee	Bajhakhet	Lamjung	84.384767	28.235900
Coffee	Bajhakhet	Lamjung	84.386017	28.234650
Coffee	Bajhakhet	Lamjung	84.389700	28.233667
Coffee	Bajhakhet	Lamjung	84.390350	28.238517
Coffee	Bajhakhet	Lamjung	84.390717	28.236433
Coffee	Bajhakhet	Lamjung	84.390817	28.237150
Coffee	Bajhakhet	Lamjung	84.391883	28.236567
Coffee	Tarku	Lamjung	84.399929	28.158404
Coffee	Udipur	Lamjung	84.417983	28.167567
Coffee	Udipur	Lamjung	84.418000	28.166633
Coffee	Udipur	Lamjung	84.418450	28.162683
Coffee	Udipur	Lamjung	84.419033	28.164300
Coffee	Udipur	Lamjung	84.419350	28.164000
Coffee	Udipur	Lamjung	84.420067	28.162333
Coffee	Udipur	Lamjung	84.420500	28.163967
Coffee	Sundarbazar	Lamjung	84.428317	28.116367
Coffee	Sundarbazar	Lamjung	84.430867	28.115917
Coffee	Hiletaksar	Lamjung	84.439283	28.211000
Coffee	Hiletaksar	Lamjung	84.439433	28.210883
Coffee	Hiletaksar	Lamjung	84.439467	28.210650
Coffee	Hiletaksar	Lamjung	84.439717	28.211150
Coffee	Hiletaksar	Lamjung	84.439900	28.211333
Coffee	Chiti	Lamjung	84.439983	28.204433
Coffee	Chakratirtha	Lamjung	84.496833	28.093983
Coffee	Chakratirtha	Lamjung	84.497867	28.090617
Coffee	Chakratirtha	Lamjung	84.502183	28.095517
Coffee	Chakratirtha	Lamjung	84.502517	28.095967
Coffee	Chakratirtha	Lamjung	84.516333	28.104817
Coffee	Chakratirtha	Lamjung	84.517533	28.105933
Coffee	Chakratirtha	Lamjung	84.517833	28.106033
Coffee	Chakratirtha	Lamjung	84.518883	28.103233
Coffee	Chakratirtha	Lamjung	84.518917	28.107317
Coffee	Chakratirtha	Lamjung	84.519083	28.106850
Coffee	Chakratirtha	Lamjung	84.520833	28.101800
Coffee	Chakratirtha	Lamjung	84.526000	28.101933
Coffee	Chakratirtha	Lamjung	84.528417	28.103433
Coffee	Chakratirtha	Lamjung	84.529133	28.102183
Coffee	Chakratirtha	Lamjung	84.529533	28.102150
Coffee	Chakratirtha	Lamjung	84.529750	28.102717
Coffee	Bhalayakharka	Lamjung	84.537000	28.107000
Coffee	Bhalayakharka	Lamjung	84.537267	28.108067
Coffee	Chakratirtha	Lamjung	84.537333	28.105950
Coffee	Pachok	Lamjung	84.537917	28.204583
Coffee	Bhalayakharka	Lamjung	84.537933	28.107183
Coffee	Bhalayakharka	Lamjung	84.538417	28.107117
Coffee	Bhalayakharka	Lamjung	84.538433	28.107567
Coffee	Bhalayakharka	Lamjung	84.538833	28.106817
Coffee	Samari	Nuwakot	85.038296	27.949387
Coffee	Deurali	Nuwakot	85.090569	27.969951
Coffee	Bungtang	Nuwakot	85.101634	28.002717
Coffee	Bungtang	Nuwakot	85.116820	27.990410
Coffee	Jiling	Nuwakot	85.121612	27.837367
Coffee	Kumari	Nuwakot	85.140906	27.787859
Coffee	Tupche	Nuwakot	85.150036	27.970204
Coffee	Belkot	Nuwakot	85.154414	27.835341
Coffee	BidurN.P.	Nuwakot	85.168735	27.917792
Coffee	Madanpur	Nuwakot	85.183512	27.858486
Coffee	Madanpur	Nuwakot	85.199569	27.847023
Coffee	Kabilas	Nuwakot	85.282451	27.891040
Coffee	Lachyang	Nuwakot	85.290564	27.960038
Coffee	Panchkanya	Nuwakot	85.315208	27.897781
Coffee	Ralukadevi	Nuwakot	85.330683	27.940202
Coffee	Sundaradevi	Nuwakot	85.358586	27.933851
Coffee	Balkumari	Nuwakot	85.389710	27.908103
Coffee	Rautbesi	Nuwakot	85.394809	27.934754
Coffee	Bhairabsthan	Palpa	83.471594	27.863706
Coffee	Timure	Palpa	83.472045	27.833050
Coffee	Pokharathok	Palpa	83.484523	27.902370
Coffee	TansenN.P.	Palpa	83.536450	27.859516
Coffee	Madanpokhara	Palpa	83.563254	27.812657
Coffee	Chappani	Palpa	83.564054	27.885129
Coffee	Darlamdanda	Palpa	83.594215	27.902082
Coffee	Humin	Palpa	83.677479	27.829527
Coffee	Tahu	Palpa	83.730403	27.840193
Coffee	Jyamire	Palpa	83.833126	27.761692
Coffee	Siluwa	Palpa	83.849641	27.819493
Coffee	Mityal	Palpa	83.923018	27.764864
Coffee	Bharapa	Panchthar	87.765633	27.175202
Coffee	Amarpur	Panchthar	87.747664	27.257197
Coffee	Nagliwang	Parbat	83.618758	28.277066
Coffee	Khurkot	Parbat	83.652765	28.245744
Coffee	Limithana	Parbat	83.673103	28.147432
Coffee	Katuwachaupari	Parbat	83.686217	28.206785
Coffee	Durlung	Parbat	83.704638	28.258315
Coffee	Bajung	Parbat	83.724736	28.277053
Coffee	Pakuwa	Parbat	83.729853	28.229963
Coffee	Tilahar	Parbat	83.745951	28.266403
Coffee	Deupurkot	Parbat	83.747218	28.288280
Coffee	Laharepauwa	Rasuwa	85.188120	27.981091
Coffee	Jibjibe	Rasuwa	85.204732	27.980893
Coffee	Khandbari	Sankhuwasabha	87.216086	27.368363
Coffee	Siddhakali	Sankhuwasabha	87.401876	27.316305
Coffee	Ichok	Sindhupalchok	85.531224	27.913345
Coffee	Talramarang	Sindhupalchok	85.533413	27.849965
Coffee	Mahankal	Sindhupalchok	85.542178	27.882305
Coffee	Bansbari	Sindhupalchok	85.556083	27.798085
Coffee	Melamchi	Sindhupalchok	85.559950	27.833114
Coffee	Sikharpur	Sindhupalchok	85.589208	27.809825
Coffee	Badegau	Sindhupalchok	85.608641	27.779629
Coffee	Kunchok	Sindhupalchok	85.658105	27.783751
Coffee	Pipaldada	Sindhupalchok	85.692093	27.781836
Coffee	ThuloSirubari	Sindhupalchok	85.694386	27.731487
Coffee	Sanusiruwari	Sindhupalchok	85.701438	27.758503
Coffee	Sangachok	Sindhupalchok	85.716780	27.690556
Coffee	Choutara	Sindhupalchok	85.721522	27.780694
Coffee	Irkhu	Sindhupalchok	85.734773	27.758972
Coffee	Batase	Sindhupalchok	85.747190	27.800673
Coffee	Kadambas	Sindhupalchok	85.761785	27.720221
Coffee	Kalika	Sindhupalchok	85.773011	27.698016
Coffee	Thokarpa	Sindhupalchok	85.774930	27.676762
Coffee	Jalbire	Sindhupalchok	85.778406	27.823536
Coffee	Yamunadanda	Sindhupalchok	85.794938	27.721833
Coffee	Fulpingdandagau	Sindhupalchok	85.797557	27.760077
Coffee	ThumPakhar	Sindhupalchok	85.825565	27.728450
Coffee	Mankha	Sindhupalchok	85.828835	27.770315
Coffee	Pagretar	Sindhupalchok	85.854645	27.740897
Coffee	Sirsekot	Syangja	83.686811	27.981715
Coffee	Thumpokhara	Syangja	83.724860	27.985182
Coffee	Sworek	Syangja	83.755582	28.015903
Coffee	Rapakot	Syangja	83.775131	28.103927
Coffee	Khilungdeurali	Syangja	83.779110	28.042654
Coffee	Chhangchhangdi	Syangja	83.790567	28.003126
Coffee	Arukharka	Syangja	83.861403	28.147366
Coffee	Sekham	Syangja	83.880291	27.920140
Coffee	Pauwegaude	Syangja	83.911775	28.110641
Coffee	Bahakot	Syangja	83.930696	28.083990
Coffee	Satiswara	Tanahu	84.296177	28.072239
Coffee	Rupakot	Tanahu	84.354175	28.108836
Coffee	ChokChisapani	Tanahu	84.399289	28.097990
Coffee	ChokChisapani	Tanahu	84.429400	28.113083
Coffee	Bhanu	Tanahu	84.432435	28.029848
